# Supplementary material for: Antimicrobial Susceptibility Profiles of Commensal Enterococcus spp. Isolates from Chickens in Hungarian Poultry Farms Between 2022 and 2023
Source: Antibiotics (Basel). 2024 Dec 7;13(12):1194. doi: 10.3390/antibiotics13121194 (PMC11672767; doi:10.3390/antibiotics13121194)
Supplement: Supplementary file 1 [file antibiotics-13-01194-s001.zip]

Archive with 1 entries (1 files):
- antibiotics-3319815-supplementary.pdf
